# Supplementary material for: CTL epitope distribution patterns in the Gag and Nef proteins of HIV-1 from subtype A infected subjects in Kenya: Use of multiple peptide sets increases the detectable breadth of the CTL response
Source: BMC Immunol. 2006 Apr 18;7:8. doi: 10.1186/1471-2172-7-8 (PMC1464141; doi:10.1186/1471-2172-7-8)
Supplement: Additional File 1 — Description of data: Listed are the amino acid sequences of 638 synthetic peptides that were used in the study. The GenBank accession number for the nucleotide sequence from which the protein sequence was translated is denoted. [file 1471-2172-7-8-S1.xls]

## Sheet: ACD - Peptide Sequences
Subtype A Consensus Gag Peptides			CRF01_AE (Subtype A) Gag Peptides			Subtype C Gag Peptides			Subtype D Gag Peptides			Subtype A Nef Peptides			Subtype C Nef Peptides			Subtype D Nef Peptides
			Isolate 90CF402 (ACC# AAB38823)			Isolate DU422 (ACC# CAD62240)			Isolate UG57143 (ACC# AF484514)			Isolate 92UG037 (ACC# AAC97549)			Isolate DU151 (ACC# AAL05314)			Isolate 94UG114 (ACC# AAC97574)
Pep#	Sequence		Pep#	Sequence		Pep#	Sequence		Pep#	Sequence		Pep#	Sequence		Pep#	Sequence		Pep#	Sequence
1	MGARASVLSGGKLDA		1	MGARASILSGGKLDA		1	MGARASILRGEKLDK		1	MGARASILSGGKLDA		1	MGNKWSKSCIVGWPE		1	GGKWSKSSIVGWPAV		1	MGGKWSKSSIVGWPA
2	ASVLSGGKLDAWEKI		2	ASILSGGKLDAWEKI		2	ASILRGEKLDKWEKI		2	ASILSGGKLDAWEKI		2	WSKSCIVGWPEVRER		2	SKSSIVGWPAVRERI		2	WSKSSIVGWPAVRER
3	SGGKLDAWEKIRLRP		3	SGGKLDAWEKIRLRPG		3	RGEKLDKWEKIRLRP		3	SGGKLDAWEKIRLRP		3	CIVGWPEVRERIRQT		3	IVGWPAVRERIRRTE		3	SIVGWPAVRERMRRT
4	LDAWEKIRLRPGGKK		4	LDAWEKIRLRPGGKK		4	LDKWEKIRLRPGGKK		4	LDAWEKIRLRPGGKK		4	WPEVRERIRQTPTAA		4	PAVRERIRRTEPAAE		4	WPAVRERMRRTEPAA
5	EKIRLRPGGKKKYRL		5	EKIRLRPGGKKQYRM		5	EKIRLRPGGKKHYML		5	EKIRLRPGGKKKYRL		5	RERIRQTPTAARERT		5	ERIRRTEPAAEGVGA		5	RERMRRTEPAAEGVG
6	LRPGGKKKYRLKHLV		6	LRPGGKKQYRMKHLV		6	LRPGGKKHYMLKHIV		6	LRPGGKKKYRLKHLV		6	RQTPTAARERTRQAP		6	RTEPAAEGVGAASQD		6	RRTEPAAEGVGAASR
7	GKKKYRLKHLVWASR		7	GKKQYRMKHLVWASR		7	GKKHYMLKHIVWASR		7	GKKKYRLKHLVWASR		7	TAARERTRQAPTAAK		7	AAEGVGAASQDLDKH		7	PAAEGVGAASRDLEK
8	YRLKHLVWASRELER		8	YRMKHLVWASRELER		8	YMLKHIVWASRELER		8	YRLKHLVWASRELDR		8	ERTRQAPTAAKGVGA		8	VGAASQDLDKHGALT		8	GVGAASRDLEKHGAI
9	HLVWASRELERFALN		9	HLVWASRELERFALN		9	HIVWASRELERFALN		9	HLVWASRELDRFALN		9	QAPTAAKGVGAVSQD		9	SQDLDKHGALTSSNT		9	ASRDLEKHGAITSSN
10	ASRELERFALNPSLL		10	ASRELERFALNPGLL		10	ASRELERFALNPGLL		10	ASRELDRFALNPGLL		10	AAKGVGAVSQDLDKH		10	DKHGALTSSNTAHNN		10	LEKHGAITSSNTAQT
11	LERFALNPSLLETAE		11	LERFALNPGLLETAE		11	LERFALNPGLLETSE		11	LDRFALNPGLLETSE		11	VGAVSQDLDKHGAVT		11	ALTSSNTAHNNPDCA		11	GAITSSNTAQTNDAC
12	ALNPSLLETAEGCQQ		12	ALNPGLLETAEGCQQ		12	ALNPGLLETSEGCKQ		12	ALNPGLLETSEGCRQ		12	SQDLDKHGAVTSSNV		12	SNTAHNNPDCAWLQA		12	SSNTAQTNDACAWLE
13	SLLETAEGCQQIMEQ		13	GLLETAEGCQQLIEQ		13	GLLETSEGCKQIMKQ		13	GLLETSEGCRQLIGQ		13	DKHGAVTSSNVNHPS		13	HNNPDCAWLQAQEEE		13	AQTNDACAWLEAQEE
14	TAEGCQQIMEQLQPA		14	TAEGCQQLIEQLQST		14	TSEGCKQIMKQLQPA		14	TSEGCRQLIGQLQPA		14	AVTSSNVNHPSCVWL		14	PDCAWLQAQEEEEEV		14	DACAWLEAQEEEEVG
15	CQQIMEQLQPALKTG		15	CQQLIEQLQSTIKTG		15	CKQIMKQLQPALQTG		15	CRQLIGQLQPAIQTG		15	SNVNHPSCVWLEAQE		15	LQAQEEEEEVGFPVR		15	WLEAQEEEEVGFPVR
16	MEQLQPALKTGTEEL		16	IEQLQSTIKTGSEEL		16	MKQLQPALQTGTEEL		16	IGQLQPAIQTGSEEL		16	HPSCVWLEAQEEEEV		16	EEEEDVGFPVRPQVP		16	QEEEEVGFPVRPQVP
17	QPALKTGTEELRSLY		17	QSTIKTGSEELKSLF		17	QPALQTGTEELKSLY		17	QPAIQTGSEELRSLF		17	VWLEAQEEEEVGFPV		17	EVGFPVRPQVPLRPM		17	EVGFPVRPQVPLRPM
18	KTGTEELRSLYNTVA		18	KTGSEELKSLFNTIA		18	QTGTEELKSLYNTVA		18	QTGSEELRSLFNTIA		18	AQEEEEVGFPVRPQV		18	PVRPQVPLRPMTYKA		18	PVRPQVPLRPMTYKE
19	EELRSLYNTVATLYC		19	EELKSLFNTIATLWC		19	EELKSLYNTVATLYC		19	EELRSLFNTIATLYC		19	EEVGFPVRPQVPLRP		19	QVPLRPMTYKAAFDL		19	QVPLRPMTYKEAVDL
20	SLYNTVATLYCVHQR		20	SLFNTIATLWCVHQR		20	SLYNTVATLYCVHEK		20	SLFNTIATLYCVHEK		20	FPVRPQVPLRPMTYK		20	RPMTYKAAFDLSFFL		20	RPMTYKEAVDLSHFL
21	TVATLYCVHQRIDVK		21	TIATLWCVHQRIDVK		21	TVATLYCVHEKIEVR		21	TIATLYCVHEKIEVK		21	PQVPLRPMTYKAAFD		21	YKAAFDLSFFLKEKG		21	YKEAVDLSHFLKEKG
22	LYCVHQRIDVKDTKE		22	LWCVHQRIDVKDTKE		22	LYCVHEKIEVRDTKE		22	LYCVHEKIEVKDTKE		22	LRPMTYKAAFDLGFF		22	FDLSFFLKEKGGLEG		22	VDLSHFLKEKGGLEG
23	HQRIDVKDTKEALDK		23	HQRIDVKDTKEALDK		23	HEKIEVRDTKEALDK		23	HEKIEVKDTKEALEK		23	TYKAAFDLGFFLKEK		23	FFLKEKGGLEGLIHS		23	HFLKEKGGLEGLVWS
24	DVKDTKEALDKIEEI		24	DVKDTKEALDKIEEV		24	EVRDTKEALDKIEEE		24	EVKDTKEALEKIEEE		24	AFDLGFFLKEKGGLD		24	EKGGLEGLIHSKRRQ		24	EKGGLEGLVWSPKRQ
25	TKEALDKIEEIQNKS		25	TKEALDKIEEVQNKS		25	TKEALDKIEEEQNKC		25	TKEALEKIEEEQNKS		25	GFFLKEKGGLDGLIY		25	LEGLIHSKRRQDILD		25	LEGLVWSPKRQEILD
26	LDKIEEIQNKSKQKT		26	LDKIEEVQNKSKQKA		26	LDKIEEEQNKCQQKT		26	LEKIEEEQNKSKKKA		26	KEKGGLDGLIYSKKR		26	IHSKRRQDILDLWVY		26	VWSPKRQEILDLWVY
27	EEIQNKSKQKTQQAA		27	EEVQNKSKQKAQQAA		27	EEEQNKCQQKTQQAK		27	EEEQNKSKKKAQQAT		27	GLDGLIYSKKRQEIL		27	RRQDILDLWVYHTQG		27	KRQEILDLWVYHTQG
28	NKSKQKTQQAAADTG		28	NKSKQKAQQAAAGTG		28	NKCQQKTQQAKAADG		28	NKSKKKAQQATADTR		28	LIYSKKRQEILDLWV		28	ILDLWVYHTQGYFPD		28	ILDLWVYHTQGFFPD
29	QKTQQAAADTGNSSK		29	QKAQQAAAGTGSSSK		29	QKTQQAKAADGKVSQ		29	KKAQQATADTRNSGQ		29	KKRQEILDLWVYHTQ		29	WVYHTQGYFPDWQNY		29	WVYHTQGFFPDWQNY
30	QAAADTGNSSKVS		30	QAAAGTGSSSKVSQN		30	QAKAADGKVSQNYPI		30	QATADTRNSGQVSQN		30	EILDLWVYHTQGYFP		30	TQGYFPDWQNYTPGP		30	TQGFFPDWQNYTPGP
31	DTGNSSKVSQNYPIV		31	GTGSSSKVSQNYPIV		31	ADGKVSQNYPIVQNL		31	DTRNSGQVSQNYPIV		31	LWVYHTQGYFPDWQN		31	FPDWQNYTPGPGVRY		31	FPDWQNYTPGPGIRY
32	SSKVSQNYPIVQNAQ		32	SSKVSQNYPIVQNAQ		32	VSQNYPIVQNLQGQM		32	SGQVSQNYPIVQNLQ		32	HTQGYFPDWQNYTPG		32	QNYTPGPGVRYPLTF		32	QNYTPGPGIRYPLTF
33	SQNYPIVQNAQGQMV		33	SQNYPIVQNAQGQMV		33	YPIVQNLQGQMVHQA		33	SQNYPIVQNLQGQMV		33	YFPDWQNYTPGPGIR		33	PGPGVRYPLTFGWCF		33	PGPGIRYPLTFGWCF
34	PIVQNAQGQMVHQSL		34	PIVQNAQGQMVHQAL		34	QNLQGQMVHQAISPR		34	PIVQNLQGQMVHQSL		34	WQNYTPGPGIRYPLT		34	VRYPLTFGWCFKLVP		34	IRYPLTFGWCFELVP
35	NAQGQMVHQSLSPRT		35	NAQGQMVHQALSPRT		35	GQMVHQAISPRTLNA		35	NLQGQMVHQSLSPRT		35	TPGPGIRYPLTFGWC		35	LTFGWCFKLVPVDPR		35	LTFGWCFELVPMEPK
36	QMVHQSLSPRTLNAW		36	QMVHQALSPRTLNAW		36	HQAISPRTLNAWVKV		36	QMVHQSLSPRTLNAW		36	GIRYPLTFGWCFKLV		36	WCFKLVPVDPREVEE		36	WCFELVPMEPKEVEE
37	QSLSPRTLNAWVKVI		37	QALSPRTLNAWVKVV		37	SPRTLNAWVKVIEEK		37	QSLSPRTLNAWVKVI		37	PLTFGWCFKLVPVDE		37	LVPVDPREVEEANKG		37	LVPMEPKEVEENTEG
38	PRTLNAWVKVIEEKA		38	PRTLNAWVKVVEEKG		38	LNAWVKVIEEKAFSP		38	PRTLNAWVKVIEEKA		38	GWCFKLVPVDEDEVE		38	DPREVEEANKGENNC		38	EPKEVEENTEGEDNC
39	NAWVKVIEEKAFSPE		39	NAWVKVVEEKGFNPE		39	VKVIEEKAFSPEVIP		39	NAWVKVIEEKAFSPE		39	KLVPVDEDEVEEATG		39	VEEANKGENNCLLHP		39	VEENTEGEDNCLLHP
40	KVIEEKAFSPEVIPM		40	KVVEEKGFNPEVIPM		40	EEKAFSPEVIPMFTA		40	KVIEEKAFSPEVIPM		40	VDEDEVEEATGGENN		40	NKGENNCLLHPMSQH		40	TEGEDNCLLHPINQH
41	EKAFSPEVIPMFSAL		41	EKGFNPEVIPMFSAL		41	FSPEVIPMFTALSEG		41	EKAFSPEVIPMFTAL		41	EVEEATGGENNSLLH		41	NNCLLHPMSQHGMED		41	DNCLLHPINQHGMED
42	SPEVIPMFSALSEGA		42	NPEVIPMFSALSEGA		42	VIPMFTALSEGATPQ		42	SPEVIPMFTALSEGA		42	ATGGENNSLLHPICQ		42	LHPMSQHGMEDADRE		42	LHPINQHGMEDPERE
43	IPMFSALSEGATPQD		43	IPMFSALSEGATPQD		43	FTALSEGATPQDLNT		43	IPMFTALSEGATPQD		43	ENNSLLHPICQHGMD		43	SQHGMEDADREVLKW		43	NQHGMEDPEREVLVW
44	SALSEGATPQDLNMM		44	SALSEGATPQDLNMM		44	SEGATPQDLNTMLNT		44	TALSEGATPQDLNTM		44	LLHPICQHGMDDEEK		44	MEDADREVLKWVFDS		44	MEDPEREVLVWRFNS
45	EGATPQDLNMMLNIV		45	EGATPQDLNMMLNIV		45	TPQDLNTMLNTVGGH		45	EGATPQDLNTMLNTV		45	ICQHGMDDEEKETLR		45	DREVLKWVFDSSLAR		45	EREVLVWRFNSRLAF
46	PQDLNMMLNIVGGHQ		46	PQDLNMMLNIVGGHQ		46	LNTMLNTVGGHQAAM		46	PQDLNTMLNTVGGHQ		46	GMDDEEKETLRWKFD		46	LKWVFDSSLARRHLA		46	LVWRFNSRLAFEHKA
47	NMMLNIVGGHQAAMQ		47	NMMLNIVGGHQAAMQ		47	LNTVGGHQAAMQMLK		47	NTMLNTVGGHQAAMQ		47	EEKETLRWKFDSSLA		47	FDSSLARRHLAREKH		47	FNSRLAFEHKAKMKH
48	NIVGGHQAAMQMLKD		48	NIVGGHQAAMQILKD		48	GGHQAAMQMLKDTIN		48	NTVGGHQAAMQMLKE		48	TLRWKFDSSLARVHK		48	LARRHLAREKHPEYY		48	LAFEHKAKMKHPEYY
49	GHQAAMQMLKDTINE		49	GHQAAMQILKDTINE		49	AAMQMLKDTINEEAA		49	GHQAAMQMLKETIND		49	KFDSSLARVHKAREL		49	HLAREKHPEYYKDC		49	EHKAKMKHPEYYKDC
50	AMQMLKDTINEEAAE		50	AMQILKDTINEEAAE		50	MLKDTINEEAAEWDR		50	AMQMLKETINDEAAE		50	SLARVHKARELHPEF		50	EKHPEYYKDC
51	LKDTINEEAAEWDRL		51	LKDTINEEAAEWDRV		51	TINEEAAEWDRVHPV		51	LKETINDEAAEWDRL		51	VHKARELHPEFYKDC
52	INEEAAEWDRLHPVH		52	INEEAAEWDRVHPVH		52	EAAEWDRVHPVHAGP		52	INDEAAEWDRLHPVQ
53	AAEWDRLHPVHAGPI		53	AAEWDRVHPVHAGPI		53	WDRVHPVHAGPIAPG		53	AAEWDRLHPVQAGPV
54	DRLHPVHAGPIPPGQ		54	DRVHPVHAGPIPPGQ		54	HPVHAGPIAPGQMRE		54	DRLHPVQAGPVAPGQ
55	PVHAGPIPPGQMREP		55	PVHAGPIPPGQMREP		55	AGPIAPGQMREPRGS		55	PVQAGPVAPGQMREP
56	GPIPPGQMREPRGSD		56	GPIPPGQMREPRGAD		56	APGQMREPRGSDIAG		56	GPVAPGQMREPRGSD
57	PGQMREPRGSDIAGT		57	PGQMREPRGADIAGT		57	MREPRGSDIAGTTST		57	PGQMREPRGSDIAGT
58	REPRGSDIAGTTSTP		58	REPRGADIAGTTSTL		58	RGSDIAGTTSTLQEQ		58	REPRGSDIAGTTSSL
59	GSDIAGTTSTPQEQI		59	GADIAGTTSTLHEQI		59	IAGTTSTLQEQIAWM		59	GSDIAGTTSSLQEQI
60	AGTTSTPQEQIGWMT		60	AGTTSTLHEQIGWMT		60	TSTLQEQIAWMTSNP		60	AGTTSSLQEQIGWMT
61	STPQEQIGWMTSNPP		61	STLHEQIGWMTSNPP		61	QEQIAWMTSNPPIPV		61	SSLQEQIGWMTSNPP
62	EQIGWMTSNPPIPVG		62	EQIGWMTSNPPIPVG		62	AWMTSNPPIPVGDIY		62	EQIGWMTSNPPIPVG
63	WMTSNPPIPVGDIYK		63	WMTSNPPIPVGEIYK		63	SNPPIPVGDIYKRWI		63	WMTSNPPIPVGEIYK
64	NPPIPVGDIYKRWII		64	NPPIPVGEIYKKWII		64	IPVGDIYKRWIILGL		64	NPPIPVGEIYKRWII
65	PVGDIYKRWIILGLN		65	PVGEIYKKWIILGLN		65	DIYKRWIILGLNKIV		65	PVGEIYKRWIILGLN
66	IYKRWIILGLNKIVR		66	IYKKWIILGLNKIVR		66	RWIILGLNKIVRMYS		66	IYKRWIILGLNKIVR
67	WIILGLNKIVRMYSP		67	WIILGLNKIVRMYSP		67	LGLNKIVRMYSPVSI		67	WIILGLNKIVRMYSP
68	GLNKIVRMYSPVSIL		68	GLNKIVRMYSPVSIL		68	KIVRMYSPVSILDIR		68	GLNKIVRMYSPVSIL
69	IVRMYSPVSILDIKQ		69	IVRMYSPVSILDIRQ		69	MYSPVSILDIRQGPK		69	IVRMYSPVSILDIRQ
70	YSPVSILDIKQGPKE		70	YSPVSILDIRQGPKE		70	VSILDIRQGPKEPFR		70	YSPVSILDIRQGPKE
71	SILDIKQGPKEPFRD		71	SILDIRQGPKEPFRD		71	DIRQGPKEPFRDYVD		71	SILDIRQGPKEPFRD
72	IKQGPKEPFRDYVDR		72	IRQGPKEPFRDYVDR		72	GPKEPFRDYVDRFFK		72	IRQGPKEPFRDYVDR
73	PKEPFRDYVDRFFKT		73	PKEPFRDYVDRFFKT		73	PFRDYVDRFFKTLRA		73	PKEPFRDYVDRFYKT
74	FRDYVDRFFKTLRAE		74	FRDYVDRFFKTLRAE		74	YVDRFFKTLRAEQAT		74	FRDYVDRFYKTLRAE
75	VDRFFKTLRAEQATQ		75	VDRFFKTLRAEQATQ		75	FFKTLRAEQATQEVK		75	VDRFYKTLRAEQASQ
76	FKTLRAEQATQDVKN		76	FKTLRAEQATQEVKN		76	LRAEQATQEVKNWMT		76	YKTLRAEQASQEVKS
77	RAEQATQDVKNWMTE		77	RAEQATQEVKNWMTE		77	QATQEVKNWMTDTLL		77	RAEQASQEVKSWMTE
78	ATQDVKNWMTETLLV		78	ATQEVKNWMTETLLV		78	EVKNWMTDTLLVQNA		78	ASQEVKSWMTETLLV
79	VKNWMTETLLVQNAN		79	VKNWMTETLLVQNAN		79	WMTDTLLVQNANPDC		79	VKSWMTETLLVQNAN
80	MTETLLVQNANPDCK		80	MTETLLVQNANPDCK		80	TLLVQNANPDCKTIL		80	MTETLLVQNANPDCK
81	LLVQNANPDCKSILR		81	LLVQNANPDCKSILK		81	QNANPDCKTILRALG		81	LLVQNANPDCKTILK
82	NANPDCKSILRALGA		82	NANPDCKSILKALGT		82	PDCKTILRALGPGAT		82	NANPDCKTILKSLGT
83	DCKSILRALGAGATL		83	DCKSILKALGTGATL		83	TILRALGPGATLEEM		83	DCKTILKSLGTGATL
84	ILRALGAGATLEEMM		84	ILKALGTGATLEEMM		84	ALGPGATLEEMMTAC		84	ILKSLGTGATLEEMM
85	LGAGATLEEMMTACQ		85	LGTGATLEEMMTACQ		85	GATLEEMMTACQGVG		85	LGTGATLEEMMTACQ
86	ATLEEMMTACQGVGG		86	ATLEEMMTACQGVGG		86	EEMMTACQGVGGPGH		86	ATLEEMMTACQGVGG
87	EMMTACQGVGGPGHK		87	EMMTACQGVGGPGHK		87	TACQGVGGPGHKARV		87	EMMTACQGVGGPSHK
88	ACQGVGGPGHKARVL		88	ACQGVGGPGHKARVL		88	GVGGPGHKARVLAEA		88	ACQGVGGPSHKARVL
89	VGGPGHKARVLAEAM		89	VGGPGHKARVLAEAM		89	PGHKARVLAEAMSQA		89	VGGPSHKARVLAEAM
90	GHKARVLAEAMSQVQ		90	GHKARVLAEAMSQVH		90	ARVLAEAMSQANSGN		90	SHKARVLAEAMSQAT
91	RVLAEAMSQVQHTNI		91	RVLAEAMSQVHHTNI		91	AEAMSQANSGNIMMQ		91	RVLAEAMSQATSANV
92	EAMSQVQHTNIMMQR		92	EAMSQVHHTNIMMQK		92	SQANSGNIMMQRSNF		92	EAMSQATSANVAIMM
93	QVQHTNIMMQRGNFR		93	QVHHTNIMMQKGNFK		93	SGNIMMQRSNFKGPR		93	QATSANVAIMMQRGN
94	TNIMMQRGNFRGQKR		94	TNIMMQKGNFKGQRK		94	MMQRSNFKGPRRIVK		94	ANVAIMMQRGNFKGP
95	MQRGNFRGQKRIKCF		95	MQKGNFKGQRKIKCF		95	SNFKGPRRIVKCFNC		95	IMMQRGNFKGPKRII
96	NFRGQKRIKCFNCGK		96	NFKGQRKIKCFNCGK		96	GPRRIVKCFNCGKEG		96	RGNFKGPKRIIKCFN
97	QKRIKCFNCGKEGHL		97	QRKIKCFNCGKEGHL		97	IVKCFNCGKEGHIAR		97	KGPKRIIKCFNCGKE
98	KCFNCGKEGHLARNC		98	KCFNCGKEGHLARNC		98	FNCGKEGHIARNCRA		98	RIIKCFNCGKEGHIA
99	CGKEGHLARNCRAPR		99	CGKEGHLARNCRAPR		99	KEGHIARNCRAPRKK		99	CFNCGKEGHIAKNCR
100	GHLARNCRAPRKKGC		100	GHLARNCRAPRKKGC		100	IARNCRAPRKKGCWK		100	GKEGHIAKNCRAPRK
101	RNCRAPRKKGCWKCG		101	RNCRAPRKKGCWKCG		101	CRAPRKKGCWKCGKE		101	HIAKNCRAPRKKGCW
102	APRKKGCWKCGKEGH		102	APRKKGCWKCGREGH		102	RKKGCWKCGKEGHQM		102	NCRAPRKKGCWKCGR
103	KGCWKCGKEGHQMKD		103	KGCWKCGREGHQMKD		103	CWKCGKEGHQMKDCT		103	PRKKGCWKCGREGHQ
104	KCGKEGHQMKDCTER		104	KCGREGHQMKDCTER		104	GKEGHQMKDCTERQA		104	GCWKCGREGHQMKDC
105	EGHQMKDCTERQANF		105	EGHQMKDCTERQANF		105	HQMKDCTERQANFLG		105	CGREGHQMKDCTERQ
106	MKDCTERQANFLGKI		106	MKDCTERQANFLGKI		106	DCTERQANFLGKIWP		106	GHQMKDCTERQANFL
107	TERQANFLGKIWPSS		107	TERQANFLGKIWPSS		107	RQANFLGKIWPSHKG		107	KDCTERQANFLGKIW
108	ANFLGKIWPSSKGRP		108	ANFLGKIWPSSKGRPG		108	FLGKIWPSHKGRPGN		108	ERQANFLGKIWPSHK
109	GKIWPSSKGRPGNFP		109	GKIWPSSKGRPGNFPQ		109	IWPSHKGRPGNFLQN		109	NFLGKIWPSHKGRPG
110	PSSKGRPGNFPQSRP		110	PSSKGRPGNFPQSRPE		110	HKGRPGNFLQNRPEP		110	KIWPSHKGRPGNFLQ
111	GRPGNFPQSRPEPTA		111	GRPGNFPQSRPEPTA		111	PGNFLQNRPEPTAPP		111	SHKGRPGNFLQSRPE
112	NFPQSRPEPTAPPAE		112	NFPQSRPEPTAPPME		112	LQNRPEPTAPPAESF		112	RPGNFLQSRPEPTAP
113	SRPEPTAPPAEIFGM		113	SRPEPTAPPMESLGM		113	PEPTAPPAESFRFEE		113	FLQSRPEPTAPPAES
114	PTAPPAEIFGMGEEI		114	PTAPPMESLGMGEEI		114	APPAESFRFEETTPA		114	RPEPTAPPAESFGFG
115	PAEIFGMGEEITSPP		115	PMESLGMGEEITSFPK		115	ESFRFEETTPAPKQE		115	TAPPAESFGFGEEIA
116	FGMGEEITSPPKQEQ		116	LGMGEEITSFPKQEQ		116	FEETTPAPKQEPIER		116	AESFGFGEEIAPSQK
117	EEITSPPKQEQKDRE		117	EEITSFPKQEQKDKK		117	TPAPKQEPIEREPLT		117	GFGEEIAPSQKIAQE
118	SPPKQEQKDREQNPP		118	SFPKQEQKDKKQPPPL		118	KQEPIEREPLTSLKS		118	EIAPSQKIAQEDKGL
119	QEQKDREQNPPSVSL		119	QEQKDKKQPPPLVSL		119	IEREPLTSLKSLFGS		119	SQKIAQEDKGLQPLT
120	DREQNPPSVSLKSLF		120	DKKQPPPLVSLKSLF		120	PLTSLKSLFGSDPLS		120	AQEDKGLQPLTSLKS
121	NPPSVSLKSLFGNDL		121	PPPLVSLKSLFGND		121	LKSLFGSDPLSQ		121	KGLQPLTSLKSLFGN
122	VSLKSLFGNDLLSQ		122	VSLKSLFGNDPLSQ					122	PLTSLKSLFGNDPLL
									123	LKSLFGNDPLLQ
